# Supplementary material for: Exohedral Functionalization of Fullerene by Substituents Controlling of Molecular Organization for Spontaneous C60 Dimerization in Liquid Crystal Solutions and in a Bulk Controlled by a Potential
Source: Polymers (Basel). 2021 Aug 22;13(16):2816. doi: 10.3390/polym13162816 (PMC8401323; doi:10.3390/polym13162816)
Supplement: Supplementary file 1 [file polymers-13-02816-s001.zip]

Archive with 1 entries (1 files):
- polymers-1329643-supplementary.pdf
